# Supplementary material for: Immune Responses Regulated by Key Periodontal Bacteria in Germ-Free Mice
Source: Pathogens. 2022 Apr 26;11(5):513. doi: 10.3390/pathogens11050513 (PMC9146732; doi:10.3390/pathogens11050513)
Supplement: Supplementary file 1 [file pathogens-11-00513-s001.zip]

Archive with 1 entries (1 files):
- pathogens-1676556-supplementary.pdf
